# Supplementary material for: Blood pressure management in patients receiving rescue stenting after failed endovascular treatment in large vessel occlusion acute ischaemic stroke: a multicentre registry
Source: Eur Stroke J. 2026 May 11;11(5):aakag035. doi: 10.1093/esj/aakag035 (PMC13160419; doi:10.1093/esj/aakag035)
Supplement: aakag035_Supplementary_material [file aakag035_supplementary_material.zip]

Archive with 2 entries (2 files):
- BASEL_ICAD_BP_Supplement - clear.docx
- BASEL_ICAD_BP_Supplement.docx
